# Supplementary material for: Genetically predicted telomere length is associated with clonal somatic copy number alterations in peripheral leukocytes
Source: PLoS Genet. 2020 Oct 22;16(10):e1009078. doi: 10.1371/journal.pgen.1009078 (PMC7608979; doi:10.1371/journal.pgen.1009078)
Supplement: S1 Code — (ZIP) [file pgen.1009078.s012.zip]

Archive with 4 entries (4 files):
- CHR_Y_LRR_analyses.R
- README.txt
- supplemental_analysis.R
- telomere_length_analysis.R
