# Supplementary material for: Genetically predicted telomere length is associated with clonal somatic copy number alterations in peripheral leukocytes
Source: PLoS Genet. 2020 Oct 22;16(10):e1009078. doi: 10.1371/journal.pgen.1009078 (PMC7608979; doi:10.1371/journal.pgen.1009078)
Supplement: S1 Code — (ZIP) [file pgen.1009078.s012.zip › CHR_Y_LRR_analyses.R]

library(dplyr)
library(reshape2)
library(imputeTS)
library(ggplot2)
library(arsenal)
library(knitr)
library(psych)
library(tableone)
library(metafor)
library(pscl)
library(stringr)


#############################
# Individual Level Analysis #
#############################

analysis <- readRDS("H:/ITEB/Telomere Length/UK BB/individual_level_analysis.rds")
analysis$smok_detailed_[is.na(analysis$smok_detailed_)] <- 'missing'


##########################
# Read in mosaicism data #
##########################
mosaic_call <- readRDS("Z:/telomere/UKBB/UKBB_mLRR.rds")
head(mosaic_call)
dim(mosaic_call)


##################################
# Restrict Y events based on LRR #
##################################
analysis_2 <- merge(analysis[which(analysis$sex==1),], mosaic_call, by.x="f.eid", by.y="eid", all.x=TRUE)
head(analysis_2)

# Restrict to records with -.10 < LRR < -.05

analysis_2$mosaic_.05 <- NA
analysis_2[which( analysis_2$col_median > -.10 & analysis_2$col_median<= -.05 & analysis_2$mosaicY_likelyLOY==1),]$mosaic_.05 <- 1
analysis_2[which( analysis_2$mosaicY_likelyLOY==0),]$mosaic_.05 <- 0
table(analysis_2$mosaic_.05)
table(analysis_2$mosaicY_likelyLOY)

model<- univariate_analysis(outcome=analysis_2$mosaic_.05, predictor=analysis_2$SCORE_std, data=analysis_2)
model

model<- multivariable_analysis(outcome=analysis_2$mosaic_.05, predictor=analysis_2$SCORE_std, data=analysis_2)
model


# Restrict to records with -.15 < LRR < -.10

analysis_2$mosaic_.1 <- NA
analysis_2[which( analysis_2$col_median > -.15 & analysis_2$col_median<= -.10 & analysis_2$mosaicY_likelyLOY==1),]$mosaic_.1 <- 1
analysis_2[which( analysis_2$mosaicY_likelyLOY==0),]$mosaic_.1 <- 0
table(analysis_2$mosaic_.1)
table(analysis_2$mosaicY_likelyLOY)

model<- univariate_analysis(outcome=analysis_2$mosaic_.1, predictor=analysis_2$SCORE_std, data=analysis_2)
model

model<- multivariable_analysis(outcome=analysis_2$mosaic_.1, predictor=analysis_2$SCORE_std, data=analysis_2)
model


# Restrict to records with -.20 < LRR < -.15

analysis_2$mosaic_.15 <- NA
analysis_2[which( analysis_2$col_median > -.20 & analysis_2$col_median<= -.15 & analysis_2$mosaicY_likelyLOY==1),]$mosaic_.15 <- 1
analysis_2[which( analysis_2$mosaicY_likelyLOY==0),]$mosaic_.15 <- 0
table(analysis_2$mosaic_.15)
table(analysis_2$mosaicY_likelyLOY)

model<- univariate_analysis(outcome=analysis_2$mosaic_.15, predictor=analysis_2$SCORE_std, data=analysis_2)
model

model<- multivariable_analysis(outcome=analysis_2$mosaic_.15, predictor=analysis_2$SCORE_std, data=analysis_2)
model


# Restrict to records with -.25 < LRR < -.20

analysis_2$mosaic_.2 <- NA
analysis_2[which( analysis_2$col_median > -.25 & analysis_2$col_median<= -.20 & analysis_2$mosaicY_likelyLOY==1),]$mosaic_.2 <- 1
analysis_2[which(  analysis_2$mosaicY_likelyLOY==0),]$mosaic_.2 <- 0
table(analysis_2$mosaic_.2)
table(analysis_2$mosaicY_likelyLOY)

model<- univariate_analysis(outcome=analysis_2$mosaic_.2, predictor=analysis_2$SCORE_std, data=analysis_2)
model

model<- multivariable_analysis(outcome=analysis_2$mosaic_.2, predictor=analysis_2$SCORE_std, data=analysis_2)
model


# Restrict to records with -.30 < LRR < -.25

analysis_2$mosaic_.25 <- NA
analysis_2[which( analysis_2$col_median > -.30 & analysis_2$col_median<= -.25 & analysis_2$mosaicY_likelyLOY==1),]$mosaic_.25 <- 1
analysis_2[which( analysis_2$mosaicY_likelyLOY==0),]$mosaic_.25 <- 0
table(analysis_2$mosaic_.25)
table(analysis_2$mosaicY_likelyLOY)

model<- univariate_analysis(outcome=analysis_2$mosaic_.25, predictor=analysis_2$SCORE_std, data=analysis_2)
model

model<- multivariable_analysis(outcome=analysis_2$mosaic_.25, predictor=analysis_2$SCORE_std, data=analysis_2)
model


# Restrict to records with -.35 < LRR < -.30

analysis_2$mosaic_.3 <- NA
analysis_2[which( analysis_2$col_median > -.35 & analysis_2$col_median<= -.30 & analysis_2$mosaicY_likelyLOY==1),]$mosaic_.3 <- 1
analysis_2[which( analysis_2$mosaicY_likelyLOY==0),]$mosaic_.3 <- 0
table(analysis_2$mosaic_.3)
table(analysis_2$mosaicY_likelyLOY)

model<- univariate_analysis(outcome=analysis_2$mosaic_.3, predictor=analysis_2$SCORE_std, data=analysis_2)
model

model<- multivariable_analysis(outcome=analysis_2$mosaic_.3, predictor=analysis_2$SCORE_std, data=analysis_2)
model


# Restrict to records with -.40 < LRR < -.35

analysis_2$mosaic_.35 <- NA
analysis_2[which( analysis_2$col_median > -.40 & analysis_2$col_median<= -.35 & analysis_2$mosaicY_likelyLOY==1),]$mosaic_.35 <- 1
analysis_2[which( analysis_2$mosaicY_likelyLOY==0),]$mosaic_.35 <- 0
table(analysis_2$mosaic_.35)
table(analysis_2$mosaicY_likelyLOY)

model<- univariate_analysis(outcome=analysis_2$mosaic_.35, predictor=analysis_2$SCORE_std, data=analysis_2)
model

model<- multivariable_analysis(outcome=analysis_2$mosaic_.35, predictor=analysis_2$SCORE_std, data=analysis_2)
model


# Restrict to records with LRR < -.40

analysis_2$mosaic_.4 <- NA
analysis_2[which( analysis_2$col_median <= -.40 & analysis_2$mosaicY_likelyLOY==1),]$mosaic_.4 <- 1
analysis_2[which( analysis_2$mosaicY_likelyLOY==0),]$mosaic_.4 <- 0
table(analysis_2$mosaic_.4)
table(analysis_2$mosaicY_likelyLOY)

model<- univariate_analysis(outcome=analysis_2$mosaic_.4, predictor=analysis_2$SCORE_std, data=analysis_2)
model

model<- multivariable_analysis(outcome=analysis_2$mosaic_.4, predictor=analysis_2$SCORE_std, data=analysis_2)
model
