# Supplementary material for: Genetically predicted telomere length is associated with clonal somatic copy number alterations in peripheral leukocytes
Source: PLoS Genet. 2020 Oct 22;16(10):e1009078. doi: 10.1371/journal.pgen.1009078 (PMC7608979; doi:10.1371/journal.pgen.1009078)
Supplement: S1 Code — (ZIP) [file pgen.1009078.s012.zip › README.txt]

READ ME:


All Results, Tables, and Figures presented in the manuscript entitled "Genetically predicted telomere 

length is associated with clonal somatic copy number alterations in peripheral leukocytes" can be reproduced using 

these R Scripts. 


Summary of Files:

1. telomere_length_analysis: Main paper analyses.

2. supplemental_analysis: All autosomal supplemental analyses.

3. CHR_Y_LRR_analyses: All Chromosome Y supplemental analyses.
