# Supplementary material for: Genetically predicted telomere length is associated with clonal somatic copy number alterations in peripheral leukocytes
Source: PLoS Genet. 2020 Oct 22;16(10):e1009078. doi: 10.1371/journal.pgen.1009078 (PMC7608979; doi:10.1371/journal.pgen.1009078)
Supplement: S1 Code — (ZIP) [file pgen.1009078.s012.zip › supplemental_analysis.R]

library(dplyr)
library(reshape2)
library(imputeTS)
library(ggplot2)
library(arsenal)
library(knitr)
library(psych)
library(tableone)
library(metafor)
library(pscl)
library(MendelianRandomization)
library(BEDMatrix)
library(stringr)
library(car)
library(GLIDE)


#############################
# Individual Level Analysis #
#############################

analysis <- readRDS("H:/ITEB/Telomere Length/UK BB/individual_level_analysis.rds")
analysis$smok_detailed_[is.na(analysis$smok_detailed_)] <- 'missing'


##########################################
# Create population charateristics table #
##########################################

analysis2<- analysis

# Create 4 smoking levels

    analysis2$smok4 = rep(NA)
    analysis2$smok4[grep('never',analysis2$smok_detailed_)] = 'never'
    analysis2$smok4[grep('former',analysis2$smok_detailed_)] = 'former'
    analysis2$smok4[grep('current',analysis2$smok_detailed_)] = 'current'
    analysis2$smok4[grep('missing',analysis2$smok_detailed_)] = 'missing'
    analysis2$smok4 = factor(analysis2$smok4, levels=c('never', 'former','current','missing'))

# Create grouped Ethnicity variable
    analysis2$ethnicity<- analysis2$ethn_
    analysis2$ethnicity[analysis2$ethn_=="mixed" | analysis2$ethn_=="other" | analysis2$ethn_=="Don't know"] <- 'other'
    analysis2$ethnicity[is.na(analysis2$ethnicity)] <- 'No answer'


#######################
# Univariate Analyses #
#######################
univariate_analysis<- function(outcome, predictor, data){

	glm <- glm(outcome~ predictor, data = data, family = binomial)
 	
		p_value<- summary(glm)$coefficients[2,4]

		coefs<-summary(glm)$coefficients[2,1]
		secoef<-summary(glm)$coefficients[2,2]
		
		OR<- exp(coefs)
		LCI<- exp(coefs-qnorm(.975)*secoef)
		UCI<- exp(coefs+qnorm(.975)*secoef)

	
	return(list(OR=round(OR, digits=2), LCI=round(LCI, digits=3), UCI=round(UCI, digits=3), pvalue=p_value))
}


##########################
# Multivariable Analyses #
##########################
multivariable_analysis<- function(outcome, predictor, data){

	glm <- glm(outcome~ predictor + age+ age2+ YRI+ ASN + smok_detailed_ + sex, data = data, family = binomial)
 	
		p_value<- summary(glm)$coefficients[2,4]

		coefs<-summary(glm)$coefficients[2,1]
		secoef<-summary(glm)$coefficients[2,2]
		
		OR<- exp(coefs)
		LCI<- exp(coefs-qnorm(.975)*secoef)
		UCI<- exp(coefs+qnorm(.975)*secoef)

	
	return(list(OR=round(OR, digits=2), LCI=round(LCI, digits=3), UCI=round(UCI, digits=3), pvalue=p_value))
}


multivariable_analysis2<- function(outcome, predictor, data){

	glm <- glm(outcome~ predictor + YRI+ ASN + smok_detailed_ + sex, data = data, family = binomial)
 	
		p_value<- summary(glm)$coefficients[2,4]

		coefs<-summary(glm)$coefficients[2,1]
		secoef<-summary(glm)$coefficients[2,2]
		
		OR<- exp(coefs)
		LCI<- exp(coefs-qnorm(.975)*secoef)
		UCI<- exp(coefs+qnorm(.975)*secoef)

	
	return(list(OR=round(OR, digits=2), LCI=round(LCI, digits=3), UCI=round(UCI, digits=3), pvalue=p_value))
}


###################
# Analysis by Sex #
###################

# Male
model1<- univariate_analysis(outcome=analysis[which(analysis$sex==1),]$autosome_mosaic, predictor=analysis[which(analysis$sex==1),]$SCORE_std, data=analysis[which(analysis$sex==1),])
model1

# Female
model2<- univariate_analysis(outcome=analysis[which(analysis$sex==0),]$autosome_mosaic, predictor=analysis[which(analysis$sex==0),]$SCORE_std, data=analysis[which(analysis$sex==0),])
model2


# Male
model1<- multivariable_analysis(outcome=analysis[which(analysis$sex==1),]$autosome_mosaic, predictor=analysis[which(analysis$sex==1),]$SCORE_std, data=analysis[which(analysis$sex==1),])
model1

# Female
model2<- multivariable_analysis(outcome=analysis[which(analysis$sex==0),]$autosome_mosaic, predictor=analysis[which(analysis$sex==0),]$SCORE_std, data=analysis[which(analysis$sex==0),])
model2

summary(glm(autosome_mosaic~ SCORE_std + age+ age2+ YRI+ ASN + smok_detailed_ + sex, data = analysis[which(analysis$sex==1),], family = binomial))
summary(glm(autosome_mosaic~ SCORE_std + age+ age2+ YRI+ ASN + smok_detailed_ + sex, data = analysis[which(analysis$sex==0),], family = binomial))

# Autosomal Test of homogeneity Type
yi <- c(0.0683388, 0.06535)   # observed effect size estimates
vi <- c( 0.0001414863, 0.0001406596) # corresponding sampling variances
di <- c(0, 1)       # dummy variables to distinguish the two studies

# Fixed-effects model
rma(yi, vi, method="FE")


############################
# Analysis by Age Category #
############################

# Autosomes

# <50
model1<- univariate_analysis(outcome=analysis[which(analysis$agecat==1),]$autosome_mosaic, predictor=analysis[which(analysis$agecat==1),]$SCORE_std, data=analysis[which(analysis$agecat==1),])
model1

# 50-57
model2<- univariate_analysis(outcome=analysis[which(analysis$agecat==2),]$autosome_mosaic, predictor=analysis[which(analysis$agecat==2),]$SCORE_std, data=analysis[which(analysis$agecat==2),])
model2

# 58-62
model3<- univariate_analysis(outcome=analysis[which(analysis$agecat==3),]$autosome_mosaic, predictor=analysis[which(analysis$agecat==3),]$SCORE_std, data=analysis[which(analysis$agecat==3),])
model3

# >=63
model4<- univariate_analysis(outcome=analysis[which(analysis$agecat==4),]$autosome_mosaic, predictor=analysis[which(analysis$agecat==4),]$SCORE_std, data=analysis[which(analysis$agecat==4),])
model4


# <50
model1<- multivariable_analysis2(outcome=analysis[which(analysis$agecat==1),]$autosome_mosaic, predictor=analysis[which(analysis$agecat==1),]$SCORE_std, data=analysis[which(analysis$agecat==1),])
model1

# 50-57
model2<- multivariable_analysis2(outcome=analysis[which(analysis$agecat==2),]$autosome_mosaic, predictor=analysis[which(analysis$agecat==2),]$SCORE_std, data=analysis[which(analysis$agecat==2),])
model2

# 58-62
model3<- multivariable_analysis2(outcome=analysis[which(analysis$agecat==3),]$autosome_mosaic, predictor=analysis[which(analysis$agecat==3),]$SCORE_std, data=analysis[which(analysis$agecat==3),])
model3

# >=63
model4<- multivariable_analysis2(outcome=analysis[which(analysis$agecat==4),]$autosome_mosaic, predictor=analysis[which(analysis$agecat==4),]$SCORE_std, data=analysis[which(analysis$agecat==4),])
model4


summary(glm(autosome_mosaic~ SCORE_std + YRI+ ASN + smok_detailed_ + sex, data = analysis[which(analysis$agecat==1),], family = binomial))
summary(glm(autosome_mosaic~ SCORE_std + YRI+ ASN + smok_detailed_ + sex, data = analysis[which(analysis$agecat==2),], family = binomial))
summary(glm(autosome_mosaic~ SCORE_std + YRI+ ASN + smok_detailed_ + sex, data = analysis[which(analysis$agecat==3),], family = binomial))
summary(glm(autosome_mosaic~ SCORE_std + YRI+ ASN + smok_detailed_ + sex, data = analysis[which(analysis$agecat==4),], family = binomial))

# Autosomal Test of homogeneity Type
yi <- c(0.02648, 0.064780, 0.07706, 0.0770259  )   # observed effect size estimates
vi <- c( 0.0004700224, 0.0003203026, 0.0002540836, 0.0002003187 ) # corresponding sampling variances
di <- c(0, 1, 2, 3)       # dummy variables to distinguish the two studies

# Fixed-effects model
rma(yi, vi, method="FE")


################################
# Analysis by Smoking Category #
################################

multivariable_analysis<- function(outcome, predictor, data){

	glm <- glm(outcome~ predictor + age+ age2+ YRI+ ASN + sex, data = data, family = binomial)
 	
		p_value<- summary(glm)$coefficients[2,4]

		coefs<-summary(glm)$coefficients[2,1]
		secoef<-summary(glm)$coefficients[2,2]
		
		OR<- exp(coefs)
		LCI<- exp(coefs-qnorm(.975)*secoef)
		UCI<- exp(coefs+qnorm(.975)*secoef)

	
	return(list(OR=round(OR, digits=2), LCI=round(LCI, digits=3), UCI=round(UCI, digits=3), pvalue=p_value))
}


# Never
model1<- univariate_analysis(outcome=analysis2[which(analysis2$smok4=="never"),]$autosome_mosaic, predictor=analysis2[which(analysis2$smok4=="never"),]$SCORE_std, data=analysis2[which(analysis2$smok4=="never"),])
model1

model1<- multivariable_analysis(outcome=analysis2[which(analysis2$smok4=="never"),]$autosome_mosaic, predictor=analysis2[which(analysis2$smok4=="never"),]$SCORE_std, data=analysis2[which(analysis2$smok4=="never"),])
model1


# Former
model2<- univariate_analysis(outcome=analysis2[which(analysis2$smok4=="former"),]$autosome_mosaic, predictor=analysis2[which(analysis2$smok4=="former"),]$SCORE_std, data=analysis2[which(analysis2$smok4=="former"),])
model2

model2<- multivariable_analysis(outcome=analysis2[which(analysis2$smok4=="former"),]$autosome_mosaic, predictor=analysis2[which(analysis2$smok4=="former"),]$SCORE_std, data=analysis2[which(analysis2$smok4=="former"),])
model2


# Current
model3<- univariate_analysis(outcome=analysis2[which(analysis2$smok4=="current"),]$autosome_mosaic, predictor=analysis2[which(analysis2$smok4=="current"),]$SCORE_std, data=analysis2[which(analysis2$smok4=="current"),])
model3

model3<- multivariable_analysis(outcome=analysis2[which(analysis2$smok4=="current"),]$autosome_mosaic, predictor=analysis2[which(analysis2$smok4=="current"),]$SCORE_std, data=analysis2[which(analysis2$smok4=="current"),])
model3


# Missing
model4<- univariate_analysis(outcome=analysis2[which(analysis2$smok4=="missing"),]$autosome_mosaic, predictor=analysis2[which(analysis2$smok4=="missing"),]$SCORE_std, data=analysis2[which(analysis2$smok4=="missing"),])
model4

model4<- multivariable_analysis(outcome=analysis2[which(analysis2$smok4=="missing"),]$autosome_mosaic, predictor=analysis2[which(analysis2$smok4=="missing"),]$SCORE_std, data=analysis2[which(analysis2$smok4=="missing"),])
model4


summary(glm(autosome_mosaic~ SCORE_std + age+ age2+ YRI+ ASN + sex, data = analysis2[which(analysis2$smok4=="never"),], family = binomial))
summary(glm(autosome_mosaic~ SCORE_std + age+ age2+ YRI+ ASN + sex, data = analysis2[which(analysis2$smok4=="former"),], family = binomial))
summary(glm(autosome_mosaic~ SCORE_std + age+ age2+ YRI+ ASN + sex, data = analysis2[which(analysis2$smok4=="current"),], family = binomial))
summary(glm(autosome_mosaic~ SCORE_std + age+ age2+ YRI+ ASN + sex, data = analysis2[which(analysis2$smok4=="missing"),], family = binomial))

# Autosomal Test of homogeneity Type
yi <- c(0.0612226, 0.0829236, 0.0434110, 0.012447  )   # observed effect size estimates
vi <- c( 0.0001401761, 0.0001882027, 0.0006309893, 0.006705481 ) # corresponding sampling variances
di <- c(0, 1, 2, 3)       # dummy variables to distinguish the two studies

# Fixed-effects model
rma(yi, vi, method="FE")


##################################
# Analysis by Ethnicity Category #
##################################

multivariable_analysis<- function(outcome, predictor, data){

	glm <- glm(outcome~ predictor + age+ age2+ smok_detailed_ + sex, data = data, family = binomial)
 	
		p_value<- summary(glm)$coefficients[2,4]

		coefs<-summary(glm)$coefficients[2,1]
		secoef<-summary(glm)$coefficients[2,2]
		
		OR<- exp(coefs)
		LCI<- exp(coefs-qnorm(.975)*secoef)
		UCI<- exp(coefs+qnorm(.975)*secoef)

	
	return(list(OR=round(OR, digits=2), LCI=round(LCI, digits=3), UCI=round(UCI, digits=3), pvalue=p_value))
}


# white
model1<- univariate_analysis(outcome=analysis2[which(analysis2$ethnicity=="white"),]$autosome_mosaic, predictor=analysis2[which(analysis2$ethnicity=="white"),]$SCORE_std, data=analysis2[which(analysis2$ethnicity=="white"),])
model1

model1<- multivariable_analysis(outcome=analysis2[which(analysis2$ethnicity=="white"),]$autosome_mosaic, predictor=analysis2[which(analysis2$ethnicity=="white"),]$SCORE_std, data=analysis2[which(analysis2$ethnicity=="white"),])
model1


# black
model2<- univariate_analysis(outcome=analysis2[which(analysis2$ethnicity=="black"),]$autosome_mosaic, predictor=analysis2[which(analysis2$ethnicity=="black"),]$SCORE_std, data=analysis2[which(analysis2$ethnicity=="black"),])
model2

model2<- multivariable_analysis(outcome=analysis2[which(analysis2$ethnicity=="black"),]$autosome_mosaic, predictor=analysis2[which(analysis2$ethnicity=="black"),]$SCORE_std, data=analysis2[which(analysis2$ethnicity=="black"),])
model2


# asian
model3<- univariate_analysis(outcome=analysis2[which(analysis2$ethnicity=="asian"),]$autosome_mosaic, predictor=analysis2[which(analysis2$ethnicity=="asian"),]$SCORE_std, data=analysis2[which(analysis2$ethnicity=="asian"),])
model3

model3<- multivariable_analysis(outcome=analysis2[which(analysis2$ethnicity=="asian"),]$autosome_mosaic, predictor=analysis2[which(analysis2$ethnicity=="asian"),]$SCORE_std, data=analysis2[which(analysis2$ethnicity=="asian"),])
model3


# other
model4<- univariate_analysis(outcome=analysis2[which(analysis2$ethnicity=="other"),]$autosome_mosaic, predictor=analysis2[which(analysis2$ethnicity=="other"),]$SCORE_std, data=analysis2[which(analysis2$ethnicity=="other"),])
model4

model4<- multivariable_analysis(outcome=analysis2[which(analysis2$ethnicity=="other"),]$autosome_mosaic, predictor=analysis2[which(analysis2$ethnicity=="other"),]$SCORE_std, data=analysis2[which(analysis2$ethnicity=="other"),])
model4


# missing
model5<- univariate_analysis(outcome=analysis2[which(analysis2$ethnicity=="No answer"),]$autosome_mosaic, predictor=analysis2[which(analysis2$ethnicity=="No answer"),]$SCORE_std, data=analysis2[which(analysis2$ethnicity=="No answer"),])
model5

model5<- multivariable_analysis(outcome=analysis2[which(analysis2$ethnicity=="No answer"),]$autosome_mosaic, predictor=analysis2[which(analysis2$ethnicity=="No answer"),]$SCORE_std, data=analysis2[which(analysis2$ethnicity=="No answer"),])
model5


summary(glm(autosome_mosaic~ SCORE_std + age+ age2+ smok_detailed_ + sex, data = analysis2[which(analysis2$ethnicity=="white"),], family = binomial))
summary(glm(autosome_mosaic~ SCORE_std + age+ age2+ smok_detailed_ + sex, data = analysis2[which(analysis2$ethnicity=="black"),], family = binomial))
summary(glm(autosome_mosaic~ SCORE_std + age+ age2+ smok_detailed_ + sex, data = analysis2[which(analysis2$ethnicity=="asian"),], family = binomial))
summary(glm(autosome_mosaic~ SCORE_std + age+ age2+ smok_detailed_ + sex, data = analysis2[which(analysis2$ethnicity=="other"),], family = binomial))
summary(glm(autosome_mosaic~ SCORE_std + age+ age2+ smok_detailed_ + sex, data = analysis2[which(analysis2$ethnicity=="No answer"),], family = binomial))


# Autosomal Test of homogeneity Type
yi <- c(0.0707492, 3.073e-02, -4.116e-02, -8.394e-02, -2.415e-02    )   # observed effect size estimates
vi <- c(7.311276e-05, 0.01030225, 0.005072288, 0.00616539, 0.01838736    ) # corresponding sampling variances
di <- c(0, 1, 2, 3, 4)       # dummy variables to distinguish the two studies

# Fixed-effects model
rma(yi, vi, method="FE")


###############
# MR Analyses #
###############

####################
# Read in Variants #
####################

# Read in final analysis data
analysis <- readRDS("H:/ITEB/Telomere Length/UK BB/individual_level_analysis.rds")
analysis$smok_detailed_[is.na(analysis$smok_detailed_)] <- 'missing'


# Read in Bed file data
m1 <- BEDMatrix(path="Z:\\telomere\\UKBB\\revisions\\results\\bed_mrg.bed")
head(m1)

# Create Genotype dataset
geno<-m1[,c(1:20)]

geno<- as.data.frame(geno)
head(geno)

geno$names <- rownames(geno)

geno$ID<- str_split_fixed(geno$names, "_", 2)[,2]
head(geno)


# Recode variants based on Table 1 Reference Allele
table(geno$rs10936600_T)

# rs3219104
geno$rs3219104_C<- recode(geno$rs3219104_A, "'0'='2'; '1'='1'; '2'='0'")
head(geno[,c("rs3219104_A","rs3219104_C")])

# rs10936600
geno$rs10936600_A<- recode(geno$rs10936600_T, "'0'='2'; '1'='1'; '2'='0'")
head(geno[,c("rs10936600_A","rs10936600_T")])

# rs4691895
geno$rs4691895_C<- recode(geno$rs4691895_G, "'0'='2'; '1'='1'; '2'='0'")
head(geno[,c("rs4691895_C","rs4691895_G")])

# rs59294613
geno$rs59294613_C<- recode(geno$rs59294613_A, "'0'='2'; '1'='1'; '2'='0'")
head(geno[,c("rs59294613_C","rs59294613_A")])

# rs228595
geno$rs228595_G<- recode(geno$rs228595_A, "'0'='2'; '1'='1'; '2'='0'")
head(geno[,c("rs228595_G","rs228595_A")])

# rs75691080
geno$rs75691080_C<- recode(geno$rs75691080_T, "'0'='2'; '1'='1'; '2'='0'")
head(geno[,c("rs75691080_C","rs75691080_T")])

# rs34978822
geno$rs34978822_C<- recode(geno$rs34978822_G, "'0'='2'; '1'='1'; '2'='0'")
head(geno[,c("rs34978822_C","rs34978822_G")])

# rs1744757
geno$rs13137667_C<- recode(geno$rs13137667_T, "'0'='2'; '1'='1'; '2'='0'")
head(geno[,c("rs13137667_C","rs13137667_T")])

# rs34991172
geno$rs34991172_T<- recode(geno$rs34991172_G, "'0'='2'; '1'='1'; '2'='0'")
head(geno[,c("rs34991172_T","rs34991172_G")])

# rs62053580
geno$rs62053580_A<- recode(geno$rs62053580_G, "'0'='2'; '1'='1'; '2'='0'")
head(geno[,c("rs62053580_A","rs62053580_G")])

head(geno)


# Merge genotype data with analysis data
genotype<- merge(analysis, geno, by.x="f.eid", by.y="ID", all.x=TRUE)
head(genotype)


# Analyses by genotype

# rs3219104_C
summary(glm(autosome_mosaic~ as.numeric(rs3219104_C), data = genotype, family = binomial))

# rs10936600_A
summary(glm(autosome_mosaic~ as.numeric(rs10936600_A), data = genotype, family = binomial))

# rs4691895_C
summary(glm(autosome_mosaic~ as.numeric(rs4691895_C), data = genotype, family = binomial))

# rs7705526_A
summary(glm(autosome_mosaic~ as.numeric(rs7705526_A), data = genotype, family = binomial))

# rs2853677_G
summary(glm(autosome_mosaic~ as.numeric(rs2853677_G), data = genotype, family = binomial))

# rs59294613_C
summary(glm(autosome_mosaic~ as.numeric(rs59294613_C), data = genotype, family = binomial))

# rs9419958_T
summary(glm(autosome_mosaic~ as.numeric(rs9419958_T), data = genotype, family = binomial))

# rs228595_G
summary(glm(autosome_mosaic~ as.numeric(rs228595_G), data = genotype, family = binomial))

# rs2302588_C
summary(glm(autosome_mosaic~ as.numeric(rs2302588_C), data = genotype, family = binomial))

# rs7194734_C
summary(glm(autosome_mosaic~ as.numeric(rs7194734_C), data = genotype, family = binomial))

# rs8105767_G
summary(glm(autosome_mosaic~ as.numeric(rs8105767_G), data = genotype, family = binomial))

# rs75691080_C
summary(glm(autosome_mosaic~ as.numeric(rs75691080_C), data = genotype, family = binomial))

# rs34978822_C
summary(glm(autosome_mosaic~ as.numeric(rs34978822_C), data = genotype, family = binomial))

# rs73624724_C
summary(glm(autosome_mosaic~ as.numeric(rs73624724_C), data = genotype, family = binomial))

# rs55749605_C
summary(glm(autosome_mosaic~ as.numeric(rs55749605_C), data = genotype, family = binomial))

# rs13137667_C
summary(glm(autosome_mosaic~ as.numeric(rs13137667_C), data = genotype, family = binomial))

# rs34991172_T
summary(glm(autosome_mosaic~ as.numeric(rs34991172_T), data = genotype, family = binomial))

# rs2736176_C
summary(glm(autosome_mosaic~ as.numeric(rs2736176_C), data = genotype, family = binomial))

# rs3785074_G
summary(glm(autosome_mosaic~ as.numeric(rs3785074_G), data = genotype, family = binomial))

# rs62053580_A
summary(glm(autosome_mosaic~ as.numeric(rs62053580_A), data = genotype, family = binomial))


#######################
# Initial MR Analyses #
#######################

MR<- read.table("TL and SCNA MR_li all.txt", header=TRUE)
head(MR)

# Create correlation matrix
  correlation_matrix<- matrix(NA, dim(MR)[1], dim(MR)[1])
   	
    rownames(correlation_matrix) <- MR$SNP
    colnames(correlation_matrix) <- MR$SNP

# Fill-in correlation matrix	 
 for (i in rownames(correlation_matrix)){ 
   for (j in colnames(correlation_matrix)){

     result<- LDpair(var1= i, var2= j, pop = c("CEU", "TSI", "FIN", "GBR", "IBS"), token = "a685977ed781", output = "table", file = FALSE)
     corr<- result$r2

       correlation_matrix[which(rownames(correlation_matrix)==i),which(colnames(correlation_matrix)==j)] <- corr
    }
  }

write.csv(correlation_matrix, "C:/Users/browndw2/Desktop/PLOS Genetics/Revisions/li_correlation_matrix.csv", row.names=TRUE)

correlation_matrix<- read.csv("C:/Users/browndw2/Desktop/PLOS Genetics/Revisions/li_correlation_matrix.csv", header=T, row.names=1)
correlation_matrix<- as.matrix(correlation_matrix)

# Create MR object
MRInputObject.cor <- mr_input(bx   = MR$TL_beta,
					bxse = MR$TL_se,
					by   = MR$SCNA_beta,
					byse = MR$SCNA_se,
					corr = correlation_matrix)

MRAllObject_all <- mr_allmethods(MRInputObject.cor, method = "main")
MRAllObject_all$Values

MaxLikObject <- mr_maxlik(MRInputObject.cor)
MaxLikObject$Pvalue
mr_plot(MRAllObject_all)

exp(MRAllObject_all$Values[,2])
exp(MRAllObject_all$Values[,4])
exp(MRAllObject_all$Values[,5])
MRAllObject_all$Values[,6]

#######################
# pleiotropy analyses #
#######################

# filter genotype data to only relevant columns
head(genotype)
genotype$outcome<- genotype$autosome_mosaic
pleiotropy<- genotype[,c("outcome", "rs3219104_C",
							  "rs10936600_A",
							  "rs4691895_C",
						    	  "rs7705526_A",
							  "rs2853677_G",
							  "rs59294613_C",
							  "rs9419958_T",
							  "rs228595_G",
							  "rs2302588_C",
							  "rs7194734_C",
							  "rs8105767_G",
							  "rs75691080_C",
							  "rs34978822_C",
							  "rs73624724_C",
							  "rs55749605_C",
							  "rs13137667_C",
							  "rs34991172_T",
							  "rs2736176_C",
							  "rs3785074_G",
							  "rs62053580_A")]

head(pleiotropy)
formula<- as.formula("outcome~1")
genotype_columns<- which(grepl("rs",colnames(pleiotropy)))
coeff<- as.data.frame(MR[,7])
rownames(coeff)<- c("rs3219104_C",
			  "rs10936600_A",
			  "rs4691895_C",
			  "rs7705526_A",
			  "rs2853677_G",
			  "rs59294613_C",
			  "rs9419958_T",
			  "rs228595_G",
			  "rs2302588_C",
			  "rs7194734_C",
			  "rs8105767_G",
			  "rs75691080_C",
			  "rs34978822_C",
			  "rs73624724_C",
			  "rs55749605_C",
			  "rs13137667_C",
			  "rs34991172_T",
			  "rs2736176_C",
			  "rs3785074_G",
			  "rs62053580_A") 

#run glide
out<- glide(formula=formula,exposure_coeff=coeff,genotype_columns,data=pleiotropy,np=100000,
qcutoff=0.2,parallel=TRUE,corenumber=7,verbose=TRUE)


#####################
# Final MR analyses #
#####################

MR2<- MR[-c(4,8,17),]
head(MR2)
correlation_matrix2<- correlation_matrix[-c(4,8,17),-c(4,8,17)]

# Create MR object
MRInputObject.cor <- mr_input(bx   = MR2$TL_beta,
					bxse = MR2$TL_se,
					by   = MR2$SCNA_beta,
					byse = MR2$SCNA_se,
					corr = correlation_matrix2)


MRAllObject_all <- mr_allmethods(MRInputObject.cor, method = "main")
MRAllObject_all$Values

MaxLikObject <- mr_maxlik(MRInputObject.cor)
MaxLikObject$Pvalue
mr_plot(MRAllObject_all)

exp(MRAllObject_all$Values[,2])
exp(MRAllObject_all$Values[,4])
exp(MRAllObject_all$Values[,5])
MRAllObject_all$Values[,6]
