# Supplementary material for: Genetically predicted telomere length is associated with clonal somatic copy number alterations in peripheral leukocytes
Source: PLoS Genet. 2020 Oct 22;16(10):e1009078. doi: 10.1371/journal.pgen.1009078 (PMC7608979; doi:10.1371/journal.pgen.1009078)
Supplement: S1 Code — (ZIP) [file pgen.1009078.s012.zip › telomere_length_analysis.R]

library(dplyr)
library(reshape2)
library(imputeTS)
library(ggplot2)
library(arsenal)
library(knitr)
library(psych)
library(tableone)
library(metafor)
library(pscl)


#############################
# Individual Level Analysis #
#############################

analysis <- readRDS("H:/ITEB/Telomere Length/UK BB/individual_level_analysis.rds")
analysis$smok_detailed_[is.na(analysis$smok_detailed_)] <- 'missing'

##########################################
# Create population charateristics table #
##########################################

analysis2<- analysis

# Create 4 smoking levels

    analysis2$smok4 = rep(NA)
    analysis2$smok4[grep('never',analysis2$smok_detailed_)] = 'never'
    analysis2$smok4[grep('former',analysis2$smok_detailed_)] = 'former'
    analysis2$smok4[grep('current',analysis2$smok_detailed_)] = 'current'
    analysis2$smok4[grep('missing',analysis2$smok_detailed_)] = 'missing'
    analysis2$smok4 = factor(analysis2$smok4, levels=c('never', 'former','current','missing'))

# Create grouped Ethnicity variable
    analysis2$ethnicity<- analysis2$ethn_
    analysis2$ethnicity[analysis2$ethn_=="mixed" | analysis2$ethn_=="other" | analysis2$ethn_=="Don't know"] <- 'other'
    analysis2$ethnicity[is.na(analysis2$ethnicity)] <- 'No answer'

vars<- c("sex","age", "agecat", "smok4", "ethnicity", "CEU", "YRI", "ASN", "SCORE", "SCORE_std")
factorVars<- c("sex", "agecat", "smok4", "ethnicity")
table1 <- CreateTableOne(vars = vars, factorVars= factorVars, strata= "autosome_mosaic" , data = analysis2)
print(table1, showAllLevels = TRUE)

table1a <- CreateTableOne(vars = vars, factorVars= factorVars, strata= "chrY_mosaic" , data = analysis[which(analysis$sex==1),])
print(table1a, showAllLevels = TRUE)

table1b <- CreateTableOne(vars = vars, factorVars= factorVars, strata= "chrX_mosaic" , data = analysis[which(analysis$sex==0),])
print(table1b, showAllLevels = TRUE)


############################################
# Telomere Length by demographic variables #
############################################

summary(analysis$SCORE)
plot(hist(analysis$SCORE), main="Histogram of Raw Telomere Length PRS in UKBB")

d <- density(analysis$SCORE)
plot(d, main="Density of Raw Telomere Length PRS UKBB")


#Autosomal mosaicism
describeBy(x=analysis2$SCORE_std, group= analysis2$autosome_mosaic)
res.aov1 <- aov(SCORE ~ autosome_mosaic, data = analysis)
summary(res.aov1)


#Sex
describeBy(x=analysis2$SCORE_std, group= analysis2$sex)
res.aov1a <- aov(SCORE_std ~ sex, data = analysis2)
summary(res.aov1a)


#Age Category
describeBy(x=analysis2$SCORE_std, group= analysis2$agecat)
res.aov1b <- aov(SCORE_std ~ agecat, data = analysis2)
summary(res.aov1b)


#Ethnicity
describeBy(x=analysis2$SCORE_std, group= analysis2$ethnicity)
res.aov1c <- aov(SCORE_std ~ ethnicity, data = analysis2)
summary(res.aov1c)


#Smoking
describeBy(x=analysis2$SCORE_std, group= analysis2$smok4)
res.aov1d <- aov(SCORE_std ~ smok4, data = analysis2)
summary(res.aov1d)

model1<-lm(SCORE ~ as.factor(agecat) + as.factor(ethnicity), data = analysis2)
model2<-lm(SCORE ~ as.factor(ethnicity), data = analysis2)

anova(model1,model2)


model1<-lm(SCORE ~ as.factor(smok4) + as.factor(ethnicity), data = analysis2)
model2<-lm(SCORE ~ as.factor(ethnicity), data = analysis2)

anova(model1,model2)


#TL by age category and ethnicity
tab <- CreateTableOne(vars = c("SCORE_std"), strata = c("agecat", "ethnicity") , data = analysis2)
tab

factorVars<- c("agecat", "ethnicity")
table <- CreateTableOne(vars = "ethnicity", factorVars= factorVars, strata= "agecat" , data = analysis2)
print(table, showAllLevels = TRUE)

summary(analysis$SCORE_std)
plot(hist(analysis$SCORE_std), main="Histogram of Standardized Telomere Length PRS in UKBB")

d2 <- density(analysis$SCORE_std)
plot(d2, main="Density of Standardized Telomere Length PRS in UKBB")


describeBy(x=analysis$SCORE_std, group= analysis$sex)
res.aov2a <- aov(SCORE_std ~ sex, data = analysis)
summary(res.aov2a)


describeBy(x=analysis$SCORE_std, group= analysis$agecat)
res.aov2b <- aov(SCORE_std ~ agecat, data = analysis)
summary(res.aov2b)


#############################################
# Mosaicism status by demographic variables #
#############################################

#Sex
tab1a <- tableby(as.factor(sex)~ as.factor(autosome_mosaic), data=analysis)
summary(tab1a, text=TRUE)

tab1a<-table(analysis$sex, analysis$autosome_mosaic)
chisq.test(tab1a) 


tab1b <- tableby(as.factor(sex)~ as.factor(chrY_mosaic), data=analysis[which(analysis$sex==1),])
summary(tab1b, text=TRUE)

tab1c <- tableby(as.factor(sex)~ as.factor(chrX_mosaic), data=analysis[which(analysis$sex==0),])
summary(tab1c, text=TRUE)


#Age Category
tab2a <- tableby(as.factor(agecat)~ as.factor(autosome_mosaic), data=analysis)
summary(tab2a, text=TRUE)

tab2a<-table(analysis$agecat, analysis$autosome_mosaic)
chisq.test(tab2a) 


tab2b <- tableby(as.factor(agecat)~ as.factor(chrY_mosaic), data=analysis[which(analysis$sex==1),])
summary(tab2b, text=TRUE)

tab2b<-table(analysis[which(analysis$sex==1),]$agecat, analysis[which(analysis$sex==1),]$chrY_mosaic)
chisq.test(tab2b) 


tab2c <- tableby(as.factor(agecat)~ as.factor(chrX_mosaic), data=analysis[which(analysis$sex==0),])
summary(tab2c, text=TRUE)

tab2c<-table(analysis[which(analysis$sex==0),]$agecat, analysis[which(analysis$sex==0),]$chrX_mosaic)
chisq.test(tab2c) 


#Smoking Status
tab1d <- tableby(as.factor(smok4)~ as.factor(autosome_mosaic), data=analysis2)
summary(tab1d, text=TRUE)

tab1d<-table(analysis2$smok4, analysis2$autosome_mosaic)
chisq.test(tab1d) 


#Ethnicity
tab1a <- tableby(as.factor(ethnicity)~ as.factor(autosome_mosaic), data=analysis2)
summary(tab1a, text=TRUE)

tab1a<-table(analysis2$ethnicity, analysis2$autosome_mosaic)
chisq.test(tab1a[c(1,3,4,5,7),]) 


tab1b <- tableby(as.factor(ethn_)~ as.factor(chrY_mosaic), data=analysis[which(analysis$sex==1),])
summary(tab1b, text=TRUE)

tab1b<-table(analysis[which(analysis$sex==1),]$ethn_, analysis[which(analysis$sex==1),]$chrY_mosaic)
chisq.test(tab1b) 


tab1c <- tableby(as.factor(ethn_)~ as.factor(chrX_mosaic), data=analysis[which(analysis$sex==0),])
summary(tab1c, text=TRUE)

tab1c<-table(analysis[which(analysis$sex==0),]$ethn_, analysis[which(analysis$sex==0),]$chrX_mosaic)
chisq.test(tab1c) 


# Continuous Age
describeBy(x=analysis2$age, group= analysis2$autosome_mosaic)
full_model<- glm(autosome_mosaic ~ age, data=analysis, family=binomial)
reduced_model<- glm(autosome_mosaic ~ 1, data=analysis, family=binomial)

anova(reduced_model, full_model, test = "LRT")


# Genetic Ancestry
describeBy(x=analysis2$age, group= analysis2$autosome_mosaic)
full_model<- glm(autosome_mosaic ~ YRI + ASN, data=analysis, family=binomial)
reduced_model<- glm(autosome_mosaic ~ 1, data=analysis, family=binomial)

anova(reduced_model, full_model, test = "LRT")


# Genetic TL
describeBy(x=analysis2$SCORE_std, group= analysis2$autosome_mosaic)
full_model<- glm(autosome_mosaic ~ SCORE_std, data=analysis2, family=binomial)
reduced_model<- glm(autosome_mosaic ~ 1, data=analysis, family=binomial)

anova(reduced_model, full_model, test = "LRT")


##############################################
# Telomere length and Mosaicism Associations #
##############################################


#######################
# Univariate Analyses #
#######################
univariate_analysis<- function(outcome, predictor, data){

	glm <- glm(outcome~ predictor, data = data, family = binomial)
 	
		p_value<- summary(glm)$coefficients[2,4]

		coefs<-summary(glm)$coefficients[2,1]
		secoef<-summary(glm)$coefficients[2,2]
		
		OR<- exp(coefs)
		LCI<- exp(coefs-qnorm(.975)*secoef)
		UCI<- exp(coefs+qnorm(.975)*secoef)

	
	return(list(OR=round(OR, digits=2), LCI=round(LCI, digits=3), UCI=round(UCI, digits=3), pvalue=p_value))
}


#######################
# Standardized TL PRS #
#######################

#Autosomes 

# Overall Autosome
model1<- univariate_analysis(outcome=analysis$autosome_mosaic, predictor=analysis$SCORE_std, data=analysis)
model1


# Autosome Telomeric
model2<- univariate_analysis(outcome=analysis$autosome_telomere, predictor=analysis$SCORE_std, data=analysis)
model2


# Autosome Interstitial
model3<- univariate_analysis(outcome=analysis$autosome_inter, predictor=analysis$SCORE_std, data=analysis)
model3


# Autosome Whole
model4<- univariate_analysis(outcome=analysis$autosome_whole, predictor=analysis$SCORE_std, data=analysis)
model4


# Autosome Gain
model_gain<- univariate_analysis(outcome=analysis$autosome_gain, predictor=analysis$SCORE_std, data=analysis)
model_gain


# Autosome Loss
model_loss<- univariate_analysis(outcome=analysis$autosome_loss, predictor=analysis$SCORE_std, data=analysis)
model_loss


# Autosome Neutral
model_neutral<- univariate_analysis(outcome=analysis$autosome_neutral, predictor=analysis$SCORE_std, data=analysis)
model_neutral


# Autosome Unknown
model_unknown<- univariate_analysis(outcome=analysis$autosome_unknown, predictor=analysis$SCORE_std, data=analysis)
model_unknown


#Y Chromosome

# Overall Y
model5<- univariate_analysis(outcome=analysis[which(analysis$sex==1),]$chrY_mosaic, predictor=analysis[which(analysis$sex==1),]$SCORE_std, data=analysis[which(analysis$sex==1),])
model5


# Y Telomeric
model6<- univariate_analysis(outcome=analysis[which(analysis$sex==1),]$Y_telomere, predictor=analysis[which(analysis$sex==1),]$SCORE_std, data=analysis[which(analysis$sex==1),])
model6


# Y Interstitial
model7<- univariate_analysis(outcome=analysis[which(analysis$sex==1),]$Y_inter, predictor=analysis[which(analysis$sex==1),]$SCORE_std, data=analysis[which(analysis$sex==1),])
model7


# Y Loss
model_loss2<- univariate_analysis(outcome=analysis[which(analysis$sex==1),]$mosaicY_likelyLOY, predictor=analysis[which(analysis$sex==1),]$SCORE_std, data=analysis[which(analysis$sex==1),])
model_loss2


#X Chromosome

# Overall X
model8<- univariate_analysis(outcome=analysis[which(analysis$sex==0),]$chrX_mosaic, predictor=analysis[which(analysis$sex==0),]$SCORE_std, data=analysis[which(analysis$sex==0),])
model8


# X Telomeric
model9<- univariate_analysis(outcome=analysis[which(analysis$sex==0),]$X_telomere, predictor=analysis[which(analysis$sex==0),]$SCORE_std, data=analysis[which(analysis$sex==0),])
model9


# X Interstitial
model10<- univariate_analysis(outcome=analysis[which(analysis$sex==0),]$X_inter, predictor=analysis[which(analysis$sex==0),]$SCORE_std, data=analysis[which(analysis$sex==0),])
model10


# X Whole
model11<- univariate_analysis(outcome=analysis[which(analysis$sex==0),]$X_whole, predictor=analysis[which(analysis$sex==0),]$SCORE_std, data=analysis[which(analysis$sex==0),])
model11


# X Gain
model_gain3<- univariate_analysis(outcome=analysis[which(analysis$sex==0),]$X_gain, predictor=analysis[which(analysis$sex==0),]$SCORE_std, data=analysis[which(analysis$sex==0),])
model_gain3


# X Loss
model_loss3<- univariate_analysis(outcome=analysis[which(analysis$sex==0),]$X_loss, predictor=analysis[which(analysis$sex==0),]$SCORE_std, data=analysis[which(analysis$sex==0),])
model_loss3


# X Neutral
model_neutral3<- univariate_analysis(outcome=analysis[which(analysis$sex==0),]$X_neutral, predictor=analysis[which(analysis$sex==0),]$SCORE_std, data=analysis[which(analysis$sex==0),])
model_neutral3


# X Unknown
model_unknown3<- univariate_analysis(outcome=analysis[which(analysis$sex==0),]$X_unknown, predictor=analysis[which(analysis$sex==0),]$SCORE_std, data=analysis[which(analysis$sex==0),])
model_unknown3


##########################
# Multivariable Analyses #
##########################
multivariable_analysis<- function(outcome, predictor, data){

	glm <- glm(outcome~ predictor + age+ age2+ YRI+ ASN+ smok_detailed_ + sex, data = data, family = binomial)
 	
		p_value<- summary(glm)$coefficients[2,4]

		coefs<-summary(glm)$coefficients[2,1]
		secoef<-summary(glm)$coefficients[2,2]
		
		OR<- exp(coefs)
		LCI<- exp(coefs-qnorm(.975)*secoef)
		UCI<- exp(coefs+qnorm(.975)*secoef)

	
	return(list(OR=round(OR, digits=2), LCI=round(LCI, digits=3), UCI=round(UCI, digits=3), pvalue=p_value))
}


#######################
# Standardized TL PRS #
#######################

#Autosomes 

# Overall Autosome
model1<- multivariable_analysis(outcome=analysis$autosome_mosaic, predictor=analysis$SCORE_std, data=analysis)
model1


# Autosome Telomeric
model2<- multivariable_analysis(outcome=analysis$autosome_telomere, predictor=analysis$SCORE_std, data=analysis)
model2


# Autosome Interstitial
model3<- multivariable_analysis(outcome=analysis$autosome_inter, predictor=analysis$SCORE_std, data=analysis)
model3


# Autosome Whole
model4<- multivariable_analysis(outcome=analysis$autosome_whole, predictor=analysis$SCORE_std, data=analysis)
model4


# Autosomal Test of homogeneity Type
yi <- c(0.0636136, .09579, 0.0675980) # observed effect size estimates
vi <- c( .00009731823, 0.0004264225, 0.0004160947) # corresponding sampling variances
di <- c(0, 1, 2) # dummy variables to distinguish the two studies

# Fixed-effects model
rma(yi, vi, method="FE")


# Autosome Gain
model_gain<- multivariable_analysis(outcome=analysis$autosome_gain, predictor=analysis$SCORE_std, data=analysis)
model_gain


# Autosome Loss
model_loss<- multivariable_analysis(outcome=analysis$autosome_loss, predictor=analysis$SCORE_std, data=analysis)
model_loss


# Autosome Neutral
model_neutral<- multivariable_analysis(outcome=analysis$autosome_neutral, predictor=analysis$SCORE_std, data=analysis)
model_neutral


# Autosome Unknown
model_unknown<- multivariable_analysis(outcome=analysis$autosome_unknown, predictor=analysis$SCORE_std, data=analysis)
model_unknown


# Autosomal Test of homogeneity Type
yi <- c(0.055, 0.119 , 0.067, 0.054) # observed effect size estimates
vi <- c(0.0005, 0.0004, 0.0001, 0.0002) # corresponding sampling variances
di <- c(0, 1, 2, 3) # dummy variables to distinguish the two studies

# Fixed-effects model
rma(yi, vi, method="FE")


#Y Chromosome

# Overall Y
model5<- multivariable_analysis(outcome=analysis[which(analysis$sex==1),]$chrY_mosaic, predictor=analysis[which(analysis$sex==1),]$SCORE_std, data=analysis[which(analysis$sex==1),])
model5


# Y Telomeric
model6<- multivariable_analysis(outcome=analysis[which(analysis$sex==1),]$Y_telomere, predictor=analysis[which(analysis$sex==1),]$SCORE_std, data=analysis[which(analysis$sex==1),])
model6


# Y Interstitial
model7<- multivariable_analysis(outcome=analysis[which(analysis$sex==1),]$Y_inter, predictor=analysis[which(analysis$sex==1),]$SCORE_std, data=analysis[which(analysis$sex==1),])
model7


# Y Loss
model_loss2<- multivariable_analysis(outcome=analysis[which(analysis$sex==1),]$mosaicY_likelyLOY, predictor=analysis[which(analysis$sex==1),]$SCORE_std, data=analysis[which(analysis$sex==1),])
model_loss2


#X Chromosome

# Overall X
model8<- multivariable_analysis(outcome=analysis[which(analysis$sex==0),]$chrX_mosaic, predictor=analysis[which(analysis$sex==0),]$SCORE_std, data=analysis[which(analysis$sex==0),])
model8


# X Telomeric
model9<- multivariable_analysis(outcome=analysis[which(analysis$sex==0),]$X_telomere, predictor=analysis[which(analysis$sex==0),]$SCORE_std, data=analysis[which(analysis$sex==0),])
model9


# X Interstitial
model10<- multivariable_analysis(outcome=analysis[which(analysis$sex==0),]$X_inter, predictor=analysis[which(analysis$sex==0),]$SCORE_std, data=analysis[which(analysis$sex==0),])
model10


# X Whole
model11<- multivariable_analysis(outcome=analysis[which(analysis$sex==0),]$X_whole, predictor=analysis[which(analysis$sex==0),]$SCORE_std, data=analysis[which(analysis$sex==0),])
model11


# CHR X Test of homogeneity Type
yi <- c(.04648, .1338, 0.0416572)   # observed effect size estimates
vi <- c(0.0005626384, 0.014641, 0.0001075742) # corresponding sampling variances
di <- c(0, 1, 2)       # dummy variables to distinguish the two studies

# Fixed-effects model
rma(yi, vi, method="FE")


# X Gain
model_gain3<- multivariable_analysis(outcome=analysis[which(analysis$sex==0),]$X_gain, predictor=analysis[which(analysis$sex==0),]$SCORE_std, data=analysis[which(analysis$sex==0),])
model_gain3


# X Loss
model_loss3<- multivariable_analysis(outcome=analysis[which(analysis$sex==0),]$X_loss, predictor=analysis[which(analysis$sex==0),]$SCORE_std, data=analysis[which(analysis$sex==0),])
model_loss3


# X Neutral
model_neutral3<- multivariable_analysis(outcome=analysis[which(analysis$sex==0),]$X_neutral, predictor=analysis[which(analysis$sex==0),]$SCORE_std, data=analysis[which(analysis$sex==0),])
model_neutral3


# X Unknown
model_unknown3<- multivariable_analysis(outcome=analysis[which(analysis$sex==0),]$X_unknown, predictor=analysis[which(analysis$sex==0),]$SCORE_std, data=analysis[which(analysis$sex==0),])
model_unknown3


# CHR X Test of homogeneity Type
yi <- c(.4114,.03288, .06925, .05121 )   # observed effect size estimates
vi <- c(0.01408969,0.0001411344,0.01261129, 0.0002455489) # corresponding sampling variances
di <- c(0, 1, 2, 3)       # dummy variables to distinguish the two studies

# Fixed-effects model
rma(yi, vi, method="FE")


#######################################
# Telomere length and Mosaic Fraction #
#######################################

# Autosomal cellular fraction analysis
glm_fraction<- glm(autosome_fraction~ SCORE_std, data = analysis, family = gaussian, na.action=na.omit)
confint(glm_fraction, 'SCORE_std', level=0.95)
summary(glm_fraction)

glm_fraction<- glm(autosome_fraction~ SCORE_std+ age+ age2+ YRI+ ASN+ smok_detailed_ + sex, data = analysis, family = gaussian, na.action=na.omit)
confint(glm_fraction, 'SCORE_std', level=0.95)
summary(glm_fraction)


# Y chromosome cellular fraction analysis
glm_fraction3<- glm(Y_fraction~ SCORE_std, data = analysis, family = gaussian, na.action=na.omit)
confint(glm_fraction3, 'SCORE_std', level=0.95)
summary(glm_fraction3)

glm_fraction3<- glm(Y_fraction~ SCORE_std+ age+ age2+ YRI+ ASN+ smok_detailed_ + sex, data = analysis, family = gaussian, na.action=na.omit)
confint(glm_fraction3, 'SCORE_std', level=0.95)
summary(glm_fraction3)


# X chromosome cellular fraction analysis
glm_fraction2<- glm(X_fraction~ SCORE_std, data = analysis, family = gaussian, na.action=na.omit)
confint(glm_fraction2, 'SCORE_std', level=0.95)
summary(glm_fraction2)

glm_fraction2<- glm(X_fraction~ SCORE_std+ age+ age2+ YRI+ ASN+ smok_detailed_ + sex, data = analysis, family = gaussian, na.action=na.omit)
confint(glm_fraction2, 'SCORE_std', level=0.95)
summary(glm_fraction2)


####################################
# Telomere length and Mosaic Count #
####################################

# Autosomal count analysis
glm_count <- glm(autosome_overall_count~ SCORE_std, family = poisson, data = analysis)
confint(glm_count, 'SCORE_std', level=0.95)
summary(glm_count)

glm_count <- glm(autosome_overall_count~ SCORE_std +age+ age2+ YRI+ ASN+ smok_detailed_ + sex , family = poisson, data = analysis)
confint(glm_count , 'SCORE_std', level=0.95)
summary(glm_count)


# Among those with autosomal mosaicism
analysis3<- analysis[which(analysis$autosome_mosaic==1),]
analysis3$autosome_overall_count2<- analysis3$autosome_overall_count-1

counts <- table(analysis3[which(analysis3$autosome_overall_count!=0),]$autosome_overall_count)
barplot(counts, ylab="Number of UKBB Participants", xlab="Total Number of Autosomal SCNA Events", ylim=c(0,14000), axis.lty=1)

ggplot(data=analysis3[which(analysis3$autosome_overall_count!=0),], aes(x=factor(autosome_overall_count)))+
  geom_bar(stat="count", width=0.7, fill="steelblue")+
  theme_minimal()


glm_count <- glm(autosome_overall_count2~ SCORE_std, family = poisson, data = analysis3)
confint(glm_count, 'SCORE_std', level=0.95)
summary(glm_count)

glm_count <- glm(autosome_overall_count2~ SCORE_std +age+ age2+ YRI+ ASN+ smok_detailed_ + sex , family = poisson, data = analysis3)
confint(glm_count, 'SCORE_std', level=0.95)
summary(glm_count)


# Y chromosome count analysis
glm_count2<- glm(Y_overall_count~ SCORE_std, family = poisson, data = analysis[which(analysis$sex==1),])
confint(glm_count2, 'SCORE_std', level=0.95)
summary(glm_count2)

glm_count2<- glm(Y_overall_count~ SCORE_std +age+ age2+ YRI+ ASN+ smok_detailed_ + sex , family = poisson, data = analysis[which(analysis$sex==1),])
confint(glm_count2, 'SCORE_std', level=0.95)
summary(glm_count2)


# X chromosome count analysis
glm_count3<- glm(X_overall_count~ SCORE_std, family = poisson, data = analysis[which(analysis$sex==0),])
confint(glm_count3, 'SCORE_std', level=0.95)
summary(glm_count3)

glm_count3<- glm(X_overall_count~ SCORE_std +age+ age2+ YRI+ ASN+ smok_detailed_ + sex , family = poisson, data = analysis[which(analysis$sex==0),])
confint(glm_count3, 'SCORE_std', level=0.95)
summary(glm_count3)


# Among those with X mosaicism
analysis4<- analysis[which(analysis$chrX_mosaic==1),]
analysis4$X_overall_count2<- analysis4$X_overall_count-1

glm_count2<- glm(X_overall_count2~ SCORE_std +age+ age2+ YRI+ ASN+ smok_detailed_ + sex , family = poisson, data = analysis4)
confint(glm_count2, 'SCORE_std', level=0.95)
summary(glm_count2)
